# Supplementary material for: Development of the digital retrieval system integrating intelligent information and improved genetic algorithm: A study based on art museums
Source: PLoS One. 2024 Jun 25;19(6):e0305690. doi: 10.1371/journal.pone.0305690 (PMC11198836; doi:10.1371/journal.pone.0305690)
Supplement: S1 Data — (ZIP) [file pone.0305690.s001.zip]

Archive with 12 entries (11 files):
- data packet/
- data packet/Art Museum Dataset.hdf
- data packet/Code Description.docx
- data packet/code..txt
- data packet/Figure1.jpg
- data packet/Figure2.jpg
- data packet/Figure3.jpg
- data packet/Figure4.jpg
- data packet/Figure5.jpg
- data packet/Figure6.png
- data packet/Figure7.png
- data packet/Figure8.png
