# Supplementary material for: Development of the digital retrieval system integrating intelligent information and improved genetic algorithm: A study based on art museums
Source: PLoS One. 2024 Jun 25;19(6):e0305690. doi: 10.1371/journal.pone.0305690 (PMC11198836; doi:10.1371/journal.pone.0305690)
Supplement: S1 Data — (ZIP) [file pone.0305690.s001.zip › data packet/code..txt]

import image_processing
import natural_language_processing
import genetic_algorithm

database = connect_to_database()


def extract_features(image):
    features = image_processing.extract_features(image)
    text_description = natural_language_processing.generate_description(features)
    return features, text_description

class UserManager:
    def add_user(self, user):
  
        pass
    
    def delete_user(self, user):
   
        pass
    
    def modify_user(self, user):

        pass
class ImageManager:
    def upload_image(self, image):
        features, description = extract_features(image)
       
        database.insert_image(image, features, description)
    
    def audit_image(self, image_id):
        image = database.get_image(image_id)
        
        if image_processing.passes_audit(image):
            database.update_image_status(image_id, "approved")
        else:
            database.update_image_status(image_id, "rejected")


class ImageRetrieval:
    def search_images(self, query):
        
        processed_query = natural_language_processing.process_query(query)
    
        ranked_results = genetic_algorithm.optimize_ranking(processed_query)
        
        return ranked_results

if __name__ == "__main__":
    user_manager = UserManager()
    image_manager = ImageManager()
    image_retrieval = ImageRetrieval()
    

    user_manager.add_user("John")
    user_manager.delete_user("Alice")
    user_manager.modify_user("Bob")
    
    image = load_image("artwork.jpg")
    image_manager.upload_image(image)
    image_manager.audit_image(1)
    

    query = "impressionist paintings"
    results = image_retrieval.search_images(query)
    
    print("Search Results:", results)


if __name__ == "__main__":
    user_manager = UserManager()
    image_manager = ImageManager()
    image_retrieval = ImageRetrieval()

 
    user_manager.add_user("Alice")
    user_manager.add_user("Bob")
    user_manager.add_user("Carol")

   
    user_manager.delete_user("Bob")
 user_manager.modify_user("Alice")

   
    image = load_image("artwork.jpg")
    image_manager.upload_image(image)
    image_manager.audit_image(1)

 
    query = "impressionist paintings"
    results = image_retrieval.search_images(query)
    
    print("Search Results:", results)
